# Supplementary material for: MicroRNA and mRNA Signatures in Ischemia Reperfusion Injury in Heart Transplantation
Source: PLoS One. 2013 Nov 20;8(11):e79805. doi: 10.1371/journal.pone.0079805 (PMC3835872; doi:10.1371/journal.pone.0079805)
Supplement: Table S1 — Gene expression with two fold changes and p<0.05 in the heart grafts of I/R injury vs.non-IR, detected by gene expression microarray assays. (XLS) [file pone.0079805.s002.xls]

## Sheet: 2 fold 0.05 Exp vs. Control
gene_assignment	Gene Symbol	p-value(Type)	Fold-Change(Exp vs. Control)	Fold-Change(Exp vs. Control) (Description)	SS(Error)
NM_009640 // Angpt1 // angiopoietin 1 // 15 B3.1|15 14.3 cM // 11600 /// ENSMUST0000002	Angpt1	0.00852898	-19.3306	Exp down vs Control	1.72057
NM_080847 // Asb15 // ankyrin repeat and SOCS box-containing 15 // 6 A3.1|6 // 78910 //	Asb15	0.0182505	-7.53081	Exp down vs Control	1.38437
NM_175191 // Gpr22 // G protein-coupled receptor 22 // 12 A3|12 // 73010 /// ENSMUST000	Gpr22	0.0024004	-6.50553	Exp down vs Control	0.285268
NM_146242 // Lrrc10 // leucine rich repeat containing 10 // 10 D2|10 // 237560 /// ENSM	Lrrc10	0.0475174	-5.97936	Exp down vs Control	2.26976
NM_177755 // Klhl38 // kelch-like 38 (Drosophila) // 15 D1|15 // 268807 /// ENSMUST0000	Klhl38	0.0359302	-5.9631	Exp down vs Control	1.81052
ENSMUST00000044306 // Grm1 // glutamate receptor, metabotropic 1 // 10|10 A2 // 14816 /	Grm1	0.0210762	-5.86236	Exp down vs Control	1.1819
NM_008357 // Il15 // interleukin 15 // 8 C2|8 38.0 cM // 16168 /// ENSMUST00000034148 /	Il15	0.0122715	-5.71981	Exp down vs Control	0.773479
NM_001146275 // Iigp1 // interferon inducible GTPase 1 // 18 D3|18 // 60440 /// NM_0217	Iigp1	0.0378235	-5.64458	Exp down vs Control	1.77102
NM_009710 // Art1 // ADP-ribosyltransferase 1 // 7 E3|7 50.0 cM // 11870 /// NM_0010814	Art1	0.0219665	-5.48431	Exp down vs Control	1.12883
NM_009464 // Ucp3 // uncoupling protein 3 (mitochondrial, proton carrier) // 7 E3|7 50.	Ucp3	0.00877868	-4.93265	Exp down vs Control	0.509884
NM_007409 // Adh1 // alcohol dehydrogenase 1 (class I) // 3 G3|3 71.2 cM // 11522 /// E	Adh1	0.0416643	-4.91006	Exp down vs Control	1.61663
NM_175441 // Mylk3 // myosin light chain kinase 3 // 8 C3|8 // 213435 /// ENSMUST000000	Mylk3	0.00744002	-4.62612	Exp down vs Control	0.417887
NM_177204 // Fam40b // family with sequence similarity 40, member B // 6 A3.3|6 // 3206	Fam40b	0.0144888	-4.56915	Exp down vs Control	0.662032
NM_145473 // Csdc2 // cold shock domain containing C2, RNA binding // 15 E1|15 // 10585	Csdc2	0.0223918	-4.44072	Exp down vs Control	0.878719
BC065414 // 2210020M01Rik // RIKEN cDNA 2210020M01 gene // 11 E2|11 // 66528 /// BC0328	2210020M01Rik	0.00527846	-4.34164	Exp down vs Control	0.301947
NM_198967 // Tmtc1 // transmembrane and tetratricopeptide repeat containing 1 // 6 G3|6	Tmtc1	0.0141671	-4.27416	Exp down vs Control	0.595356
NM_008426 // Kcnj3 // potassium inwardly-rectifying channel, subfamily J, member 3 // 2	Kcnj3	0.0285984	-4.2726	Exp down vs Control	1.00351
NM_011797 // Car14 // carbonic anhydrase 14 // 3 F2.1|3 // 23831 /// NM_146104 // Aph1a	Car14	0.0368218	-4.11809	Exp down vs Control	1.15972
NM_023049 // Asb2 // ankyrin repeat and SOCS box-containing 2 // 12 E|12 50.0 cM // 652	Asb2	0.0086771	-4.10112	Exp down vs Control	0.395462
NM_026433 // Tmem100 // transmembrane protein 100 // 11 C|11 // 67888 /// ENSMUST000000	Tmem100	0.0122261	-4.00128	Exp down vs Control	0.487685
NM_178804 // Slit2 // slit homolog 2 (Drosophila) // 5 B3|5 // 20563 /// ENSMUST0000003	Slit2	0.0351409	-3.99089	Exp down vs Control	1.06897
NM_177066 // Tnni3k // TNNI3 interacting kinase // 3 H4|3 // 435766 /// ENSMUST00000064	Tnni3k	0.01648	-3.90863	Exp down vs Control	0.585467
NM_001033767 // Gm4951 // predicted gene 4951 // 18 D3|18 // 240327 /// NM_001033767 //	Gm4951	0.0269588	-3.81868	Exp down vs Control	0.816632
NM_015763 // Lpin1 // lipin 1 // 12 A1.1|12 9.0 cM // 14245 /// NM_172950 // Lpin1 // l	Lpin1	0.0219087	-3.66845	Exp down vs Control	0.657116
NM_001040397 // Filip1l // filamin A interacting protein 1-like // 16 C1.1|16 // 78749	Filip1l	0.0181653	-3.62773	Exp down vs Control	0.561977
ENSMUST00000057404 // 2810416G20Rik // RIKEN cDNA 2810416G20 gene // 3 A3|3 // 10004035	2810416G20Rik	0.009762	-3.50445	Exp down vs Control	0.339512
NM_080464 // Ppp1r3a // protein phosphatase 1, regulatory (inhibitor) subunit 3A // 6 A	Ppp1r3a	0.0463544	-3.49446	Exp down vs Control	1.08893
NM_027126 // Hfe2 // hemochromatosis type 2 (juvenile) (human homolog) // 3 F2.1|3 // 6	Hfe2	0.0235755	-3.47549	Exp down vs Control	0.637751
NM_009204 // Slc2a4 // solute carrier family 2 (facilitated glucose transporter), membe	Slc2a4	0.0300101	-3.47473	Exp down vs Control	0.765975
NM_008904 // Ppargc1a // peroxisome proliferative activated receptor, gamma, coactivato	Ppargc1a	0.0280838	-3.30582	Exp down vs Control	0.670899
NM_009158 // Mapk10 // mitogen-activated protein kinase 10 // 5 E5|5 // 26414 /// NM_00	Mapk10	0.0245692	-3.29025	Exp down vs Control	0.60133
NM_023805 // Slc38a3 // solute carrier family 38, member 3 // 9 F1|9 63.0 cM // 76257 /	Slc38a3	0.0377629	-3.24102	Exp down vs Control	0.816517
NM_023341 // Adck3 // aarF domain containing kinase 3 // 1 H4|1 // 67426 /// NM_0011632	Adck3	0.0251863	-3.2227	Exp down vs Control	0.591551
NM_008890 // Pnmt // phenylethanolamine-N-methyltransferase // 11 D|11 // 18948 /// ENS	Pnmt	0.0497843	-3.13239	Exp down vs Control	0.961105
ENSMUST00000059018 // 1110003O08Rik // RIKEN cDNA 1110003O08 gene // 8 E1|8 // 76291	1110003O08Rik	0.021726	-3.1267	Exp down vs Control	0.502324
NM_025799 // Fuca2 // fucosidase, alpha-L- 2, plasma // 10 A2|10 // 66848 /// ENSMUST00	Fuca2	0.0231706	-3.10097	Exp down vs Control	0.519535
NM_026853 // Asb11 // ankyrin repeat and SOCS box-containing 11 // X F5|X // 68854 ///	Asb11	0.0384006	-3.07244	Exp down vs Control	0.753922
NM_001145162 // Ube2ql1 // ubiquitin-conjugating enzyme E2Q family-like 1 // 13 C1|13 /	Ube2ql1	0.0294376	-3.04395	Exp down vs Control	0.602836
NM_010424 // Hfe // hemochromatosis // 13 A2-A4|13 15.0 cM // 15216 /// ENSMUST00000091	Hfe	0.0433132	-3.00196	Exp down vs Control	0.795815
NM_175523 // Ppm1k // protein phosphatase 1K (PP2C domain containing) // 6 B3|6 // 2433	Ppm1k	0.0335781	-2.98752	Exp down vs Control	0.645139
NM_026626 // Efcab2 // EF-hand calcium binding domain 2 // 1|1 H3 // 68226 /// ENSMUST0	Efcab2	0.0215563	-2.98035	Exp down vs Control	0.458272
NM_001013780 // Slc25a34 // solute carrier family 25, member 34 // 4 E1|4 // 384071 ///	Slc25a34	0.0311847	-2.93475	Exp down vs Control	0.589516
NM_016869 // Corin // corin // 5 C3.2|5 // 53419 /// NM_001122756 // Corin // corin //	Corin	0.0447781	-2.93405	Exp down vs Control	0.783713
NR_027710 // Ppargc1a // peroxisome proliferative activated receptor, gamma, coactivato	Ppargc1a	0.0224765	-2.92403	Exp down vs Control	0.456455
NM_172439 // Inpp5j // inositol polyphosphate 5-phosphatase J // 11 A1|11 // 170835 ///	Inpp5j	0.0340996	-2.83636	Exp down vs Control	0.59245
NM_133485 // Ppp1r14c // protein phosphatase 1, regulatory (inhibitor) subunit 14c // 1	Ppp1r14c	0.0141547	-2.83435	Exp down vs Control	0.306052
NM_001033208 // Gcom1 // GRINL1A complex locus // 9 D|9 // 102371 /// ENSMUST0000009382	Gcom1	0.0220911	-2.82986	Exp down vs Control	0.423508
NM_027868 // Slc41a3 // solute carrier family 41, member 3 // 6|6 D2 // 71699 /// NM_00	Slc41a3	0.0194016	-2.79816	Exp down vs Control	0.376199
NM_011850 // Nr0b2 // nuclear receptor subfamily 0, group B, member 2 // 4 D2.3|4 60.0	Nr0b2	0.029667	-2.79101	Exp down vs Control	0.5156
NM_182930 // Plekha6 // pleckstrin homology domain containing, family A member 6 // 1 E	Plekha6	0.0130416	-2.78038	Exp down vs Control	0.277878
NM_025508 // Gmpr // guanosine monophosphate reductase // 13 A5|13 // 66355 /// ENSMUST	Gmpr	0.0330614	-2.77668	Exp down vs Control	0.555008
NM_001141927 // Pln // phospholamban // 10 B3|10 // 18821 /// NM_023129 // Pln // phosp	Pln	0.0116607	-2.76028	Exp down vs Control	0.25273
NM_010231 // Fmo1 // flavin containing monooxygenase 1 // 1 H1|1 92.6 cM // 14261 /// E	Fmo1	0.0495464	-2.7552	Exp down vs Control	0.75428
NM_009676 // Aox1 // aldehyde oxidase 1 // 1 C1-C2|1 23.2 cM // 11761 /// ENSMUST000000	Aox1	0.0477535	-2.7379	Exp down vs Control	0.72288
NM_009694 // Apobec2 // apolipoprotein B mRNA editing enzyme, catalytic polypeptide 2 /	Apobec2	0.0142545	-2.73495	Exp down vs Control	0.286896
NM_001081557 // Camta1 // calmodulin binding transcription activator 1 // 4 E2|4 // 100	Camta1	0.0449534	-2.7096	Exp down vs Control	0.674229
NM_011406 // Slc8a1 // solute carrier family 8 (sodium/calcium exchanger), member 1 //	Slc8a1	0.00641301	-2.68867	Exp down vs Control	0.156971
NM_172904 // Fsd2 // fibronectin type III and SPRY domain containing 2 // 7 D3|7 // 244	Fsd2	0.0376649	-2.68106	Exp down vs Control	0.573168
NM_008288 // Hsd11b1 // hydroxysteroid 11-beta dehydrogenase 1 // 1 H6|1 // 15483 /// N	Hsd11b1	0.033255	-2.66686	Exp down vs Control	0.51434
NM_001159533 // Cacna1c // calcium channel, voltage-dependent, L type, alpha 1C subunit	Cacna1c	0.0175397	-2.66313	Exp down vs Control	0.316427
NM_172925 // Klhl31 // kelch-like 31 (Drosophila) // 9 E1|9 // 244923 /// ENSMUST000000	Klhl31	0.0392299	-2.66053	Exp down vs Control	0.582725
NM_007940 // Ephx2 // epoxide hydrolase 2, cytoplasmic // 14 D|14 32.5 cM // 13850 ///	Ephx2	0.0347106	-2.64083	Exp down vs Control	0.521222
AK085450 // D630028G08Rik // RIKEN cDNA D630028G08 gene // 10 B4|10 // 320379 /// AK038	D630028G08Rik	0.00468481	-2.63104	Exp down vs Control	0.120643
NM_001081557 // Camta1 // calmodulin binding transcription activator 1 // 4 E2|4 // 100	Camta1	0.0231533	-2.62159	Exp down vs Control	0.376578
NM_009252 // Serpina3n // serine (or cysteine) peptidase inhibitor, clade A, member 3N	Serpina3n	0.0264427	-2.60535	Exp down vs Control	0.410988
NM_018870 // Pgam2 // phosphoglycerate mutase 2 // 11 A1|11 // 56012 /// ENSMUST0000002	Pgam2	0.0203867	-2.59887	Exp down vs Control	0.33625
ENSMUST00000099100 // Gm10727 // predicted gene 10727 // --- // 100038630	Gm10727	0.00209346	-2.57129	Exp down vs Control	0.0660792
NM_013569 // Kcnh2 // potassium voltage-gated channel, subfamily H (eag-related), membe	Kcnh2	0.0363172	-2.57036	Exp down vs Control	0.51036
BC145212 // 3110057O12Rik // RIKEN cDNA 3110057O12 gene // 3 C|3 // 269423 /// BC092533	3110057O12Rik	0.0247401	-2.56442	Exp down vs Control	0.37796
NM_023821 // Cmya5 // cardiomyopathy associated 5 // 13 C3|13 // 76469 /// NR_036451 //	Cmya5	0.0153188	-2.56401	Exp down vs Control	0.264788
NM_016719 // Grb14 // growth factor receptor bound protein 14 // 2 C1.3|2 // 50915 ///	Grb14	0.0178335	-2.5623	Exp down vs Control	0.295576
NM_001001980 // Limch1 // LIM and calponin homology domains 1 // 5 C3.1|5 // 77569 ///	Limch1	0.0467638	-2.55972	Exp down vs Control	0.618898
NM_203491 // Chrm2 // cholinergic receptor, muscarinic 2, cardiac // 6 B1|6 // 243764 /	Chrm2	0.0378985	-2.55678	Exp down vs Control	0.521864
NM_023116 // Cacnb2 // calcium channel, voltage-dependent, beta 2 subunit // 2 A2|2 14.	Cacnb2	0.0276722	-2.53797	Exp down vs Control	0.402501
NM_010288 // Gja1 // gap junction protein, alpha 1 // 10 B4|10 29.0 cM // 14609 /// ENS	Gja1	0.00831843	-2.52968	Exp down vs Control	0.165995
NM_026159 // Retsat // retinol saturase (all trans retinol 13,14 reductase) // 6|6 C3 /	Retsat	0.0361383	-2.52286	Exp down vs Control	0.488495
NM_153122 // Oplah // 5-oxoprolinase (ATP-hydrolysing) // 15 D3|15 // 75475 /// NM_0011	Oplah	0.0121303	-2.50569	Exp down vs Control	0.212807
NM_010332 // Ednra // endothelin receptor type A // 8 C2|8 // 13617 /// ENSMUST00000034	Ednra	0.0171669	-2.5001	Exp down vs Control	0.272589
ENSMUST00000095134 // Nebl // nebulette // 2|2 A2 // 74103	Nebl	0.0119008	-2.49827	Exp down vs Control	0.20855
ENSMUST00000095134 // Nebl // nebulette // 2|2 A2 // 74103	Nebl	0.0123646	-2.49403	Exp down vs Control	0.213573
NM_133904 // Acacb // acetyl-Coenzyme A carboxylase beta // 5 F|5 // 100705 /// ENSMUST	Acacb	0.00886259	-2.47023	Exp down vs Control	0.164831
NM_029796 // Lrg1 // leucine-rich alpha-2-glycoprotein 1 // 17 D|17 10.0 cM // 76905 //	Lrg1	0.0278536	-2.45001	Exp down vs Control	0.374453
NM_133765 // Fbxo31 // F-box protein 31 // 8 E1|8 // 76454 /// ENSMUST00000034268 // Fb	Fbxo31	0.0172933	-2.43373	Exp down vs Control	0.258204
NM_172925 // Klhl31 // kelch-like 31 (Drosophila) // 9 E1|9 // 244923 /// ENSMUST000000	Klhl31	0.0415194	-2.43183	Exp down vs Control	0.502762
NM_008393 // Irx3 // Iroquois related homeobox 3 (Drosophila) // 8 C5|8 42.1 cM // 1637	Irx3	0.00081649	-2.42584	Exp down vs Control	0.0307196
NM_023395 // Wfdc1 // WAP four-disulfide core domain 1 // 8 E1|8 // 67866 /// ENSMUST00	Wfdc1	0.0465651	-2.40881	Exp down vs Control	0.539594
NM_001039543 // Mlf1 // myeloid leukemia factor 1 // 3 E1|3 31.0 cM // 17349 /// NM_010	Mlf1	0.0223602	-2.39146	Exp down vs Control	0.300246
NM_001013386 // Rasl10b // RAS-like, family 10, member B // 11 C|11 // 276952 /// ENSMU	Rasl10b	0.0335851	-2.38688	Exp down vs Control	0.40772
NM_001077353 // Gsta3 // glutathione S-transferase, alpha 3 // 1 A4|1 15.0 cM // 14859	Gsta3	0.0181293	-2.38572	Exp down vs Control	0.255495
NM_153781 // Pygb // brain glycogen phosphorylase // 2 G3|2 84.0 cM // 110078 /// ENSMU	Pygb	0.0214621	-2.37998	Exp down vs Control	0.287977
BC119802 // Nebl // nebulette // 2|2 A2 // 74103 /// BC122879 // Nebl // nebulette // 2	Nebl	0.0082411	-2.37408	Exp down vs Control	0.143114
NM_026443 // 1700020C11Rik // RIKEN cDNA 1700020C11 gene // 11 A1|11 // 67900 /// ENSMU	1700020C11Rik	0.0162731	-2.37346	Exp down vs Control	0.233212
NM_001005863 // Mtus1 // mitochondrial tumor suppressor 1 // 8 A4|8 // 102103 /// NM_00	Mtus1	0.0145679	-2.37034	Exp down vs Control	0.214462
NM_029726 // Trdn // triadin // 10 A4|10 // 76757	Trdn	0.0167179	-2.36952	Exp down vs Control	0.236952
NM_001081276 // Clasp1 // CLIP associating protein 1 // 1 E2|1 // 76707 /// NM_177548 /	Clasp1	0.00247654	-2.36751	Exp down vs Control	0.0617262
ENSMUST00000096043 // Gm10336 // predicted gene 10336 // 13 A1|13 // 328186	Gm10336	0.0246442	-2.35898	Exp down vs Control	0.312982
NM_138628 // Txlnb // taxilin beta // 10 A2|10 // 378431 /// ENSMUST00000037964 // Txln	Txlnb	0.0419871	-2.35611	Exp down vs Control	0.471808
NM_018885 // Irx4 // Iroquois related homeobox 4 (Drosophila) // 13 C1|13 // 50916 ///	Irx4	0.0276334	-2.34739	Exp down vs Control	0.337497
NM_007981 // Acsl1 // acyl-CoA synthetase long-chain family member 1 // 8|8 B2 // 14081	Acsl1	0.0136358	-2.33835	Exp down vs Control	0.198027
NM_001081064 // Pdzd2 // PDZ domain containing 2 // 15|15 A2 // 68070 /// ENSMUST000000	Pdzd2	0.0308326	-2.33674	Exp down vs Control	0.363184
NM_001114333 // Grm1 // glutamate receptor, metabotropic 1 // 10|10 A2 // 14816 /// NM_	Grm1	0.0458818	-2.33449	Exp down vs Control	0.495838
NM_021524 // Nampt // nicotinamide phosphoribosyltransferase // 12|12 B1 // 59027 /// E	Nampt	0.012328	-2.33077	Exp down vs Control	0.182712
NM_009150 // Selenbp1 // selenium binding protein 1 // 3 F2.1|3 43.25 cM // 20341 /// B	Selenbp1	0.0417749	-2.328	Exp down vs Control	0.456833
NM_178111 // Trp53inp2 // transformation related protein 53 inducible nuclear protein 2	Trp53inp2	0.0203395	-2.32156	Exp down vs Control	0.261043
NM_080639 // Timp4 // tissue inhibitor of metalloproteinase 4 // 6 E3|6 46.0 cM // 1105	Timp4	0.0308179	-2.31926	Exp down vs Control	0.356658
NM_029726 // Trdn // triadin // 10 A4|10 // 76757	Trdn	0.0130295	-2.31908	Exp down vs Control	0.187903
NM_008824 // Pfkfb1 // 6-phosphofructo-2-kinase/fructose-2,6-biphosphatase 1 // X|X F2	Pfkfb1	0.0406839	-2.31791	Exp down vs Control	0.442711
NM_026808 // Fitm1 // fat storage-inducing transmembrane protein 1 // 14 C3|14 // 68680	Fitm1	0.0168694	-2.30167	Exp down vs Control	0.222732
NM_010154 // Erbb4 // v-erb-a erythroblastic leukemia viral oncogene homolog 4 (avian)	Erbb4	0.0424038	-2.29934	Exp down vs Control	0.448866
NM_013875 // Pde7b // phosphodiesterase 7B // 10 A3|10 // 29863 /// ENSMUST00000020165	Pde7b	0.0179789	-2.29069	Exp down vs Control	0.230743
NM_133871 // Ifi44 // interferon-induced protein 44 // 3 H3|3 // 99899 /// ENSMUST00000	Ifi44	0.0266033	-2.29057	Exp down vs Control	0.309308
NM_198012 // Trim68 // tripartite motif-containing 68 // 7 E3|7 // 101700 /// ENSMUST00	Trim68	0.00839065	-2.27997	Exp down vs Control	0.131702
NM_001024720 // Hmcn1 // hemicentin 1 // 1 G1|1 // 545370 /// ENSMUST00000074783 // Hmc	Hmcn1	0.0451368	-2.27003	Exp down vs Control	0.457535
NM_001081298 // Lphn2 // latrophilin 2 // 3 H3|3 // 99633 /// ENSMUST00000106128 // Lph	Lphn2	0.00638861	-2.26973	Exp down vs Control	0.107521
NM_021716 // Fign // fidgetin // 2 C1.3|2 34.0 cM // 60344 /// ENSMUST00000131615 // Fi	Fign	0.00463679	-2.22741	Exp down vs Control	0.0820908
NM_009814 // Casq2 // calsequestrin 2 // 3|3 F3 // 12373 /// ENSMUST00000029454 // Casq	Casq2	0.0390599	-2.22576	Exp down vs Control	0.388252
NM_013648 // Rtn2 // reticulon 2 (Z-band associated protein) // 7 A3|7 4.0 cM // 20167	Rtn2	0.0392463	-2.2228	Exp down vs Control	0.388422
NM_001190373 // Kcng2 // potassium voltage-gated channel, subfamily G, member 2 // 18 E	Kcng2	0.0488999	-2.2175	Exp down vs Control	0.46076
NM_029726 // Trdn // triadin // 10 A4|10 // 76757	Trdn	0.0375927	-2.21599	Exp down vs Control	0.372549
NM_133667 // Pdk2 // pyruvate dehydrogenase kinase, isoenzyme 2 // 11 D|11 55.5 cM // 1	Pdk2	0.0222468	-2.19651	Exp down vs Control	0.24361
NM_029726 // Trdn // triadin // 10 A4|10 // 76757 /// ENSMUST00000050626 // Trdn // tri	Trdn	0.0410221	-2.1944	Exp down vs Control	0.389474
NM_009949 // Cpt2 // carnitine palmitoyltransferase 2 // 4 C7|4 54.4 cM // 12896 /// EN	Cpt2	0.0106519	-2.18698	Exp down vs Control	0.140691
NM_181728 // Art3 // ADP-ribosyltransferase 3 // 5 E2|5 52.0 cM // 109979 /// BC141069	Art3	0.0343	-2.17886	Exp down vs Control	0.332137
NM_007702 // Cidea // cell death-inducing DNA fragmentation factor, alpha subunit-like	Cidea	0.00829381	-2.16949	Exp down vs Control	0.115354
NM_133670 // Sult1a1 // sulfotransferase family 1A, phenol-preferring, member 1 // 7 F3	Sult1a1	0.0373955	-2.1617	Exp down vs Control	0.348235
NM_025837 // Mpi // mannose phosphate isomerase // 9 C|9 32.0 cM // 110119 /// ENSMUST0	Mpi	0.0239452	-2.15413	Exp down vs Control	0.244858
NM_183408 // Pde4a // phosphodiesterase 4A, cAMP specific // 9 A3|9 8.0 cM // 18577 ///	Pde4a	0.0178378	-2.15247	Exp down vs Control	0.19625
NM_016709 // Auh // AU RNA binding protein/enoyl-coenzyme A hydratase // 13 B1|13 // 11	Auh	0.0481673	-2.15102	Exp down vs Control	0.420998
NM_007681 // Cenpa // centromere protein A // 5 B1|5 18.0 cM // 12615 /// ENSMUST000001	Cenpa	0.00657314	-2.14715	Exp down vs Control	0.0953326
NM_145981 // Phyhip // phytanoyl-CoA hydroxylase interacting protein // 14 D2|14 // 105	Phyhip	0.0265537	-2.14421	Exp down vs Control	0.261616
NM_173760 // Ppip5k2 // diphosphoinositol pentakisphosphate kinase 2 // 1 D|1 // 227399	Ppip5k2	0.0229781	-2.14384	Exp down vs Control	0.234429
NM_021534 // Pxmp4 // peroxisomal membrane protein 4 // 2|2 H2 // 59038 /// ENSMUST0000	Pxmp4	0.0382503	-2.13701	Exp down vs Control	0.344017
NM_145460 // Oxnad1 // oxidoreductase NAD-binding domain containing 1 // 14 B|14 // 218	Oxnad1	0.0333844	-2.13284	Exp down vs Control	0.307627
NM_026058 // Lass4 // LAG1 homolog, ceramide synthase 4 // 8|8 A1.2 // 67260 /// ENSMUS	Lass4	0.0219096	-2.13084	Exp down vs Control	0.222617
NM_175276 // Fhod3 // formin homology 2 domain containing 3 // 18 A2|18 // 225288 /// E	Fhod3	0.0358299	-2.12247	Exp down vs Control	0.320917
NM_175347 // Srl // sarcalumenin // 16 A1|16 // 106393 /// ENSMUST00000023161 // Srl //	Srl	0.00842881	-2.12015	Exp down vs Control	0.109851
NM_029095 // Hhatl // hedgehog acyltransferase-like // 9 F4|9 // 74770 /// NR_027967 //	Hhatl	0.022791	-2.11099	Exp down vs Control	0.223656
NM_181040 // Atpaf1 // ATP synthase mitochondrial F1 complex assembly factor 1 // 4 D1|	Atpaf1	0.0451182	-2.10322	Exp down vs Control	0.376182
NM_080465 // Kcnn2 // potassium intermediate/small conductance calcium-activated channe	Kcnn2	0.00827155	-2.10001	Exp down vs Control	0.105661
NM_001024139 // Adamts15 // a disintegrin-like and metallopeptidase (reprolysin type) w	Adamts15	0.0125224	-2.09961	Exp down vs Control	0.141983
NM_001166399 // Rab3a // RAB3A, member RAS oncogene family // 8 B3.3|8 32.6 cM // 19339	Rab3a	0.0460922	-2.09787	Exp down vs Control	0.380113
NM_030179 // Clip4 // CAP-GLY domain containing linker protein family, member 4 // 17|1	Clip4	0.0175783	-2.08958	Exp down vs Control	0.179414
NM_001077348 // Plin5 // perilipin 5 // 17 D|17 // 66968 /// NM_025874 // Plin5 // peri	Plin5	0.000483237	-2.0893	Exp down vs Control	0.0149159
NM_001081243 // Filip1 // filamin A interacting protein 1 // 9|9 E2 // 70598 /// ENSMUS	Filip1	0.0361156	-2.08644	Exp down vs Control	0.308395
NM_028053 // Tmem38b // transmembrane protein 38B // 4 B2|4 28.5 cM // 52076 /// ENSMUS	Tmem38b	0.0238085	-2.08233	Exp down vs Control	0.22274
NM_021041 // Abcc9 // ATP-binding cassette, sub-family C (CFTR/MRP), member 9 // 6 G2|6	Abcc9	0.0298886	-2.06937	Exp down vs Control	0.260329
NM_175324 // Acad11 // acyl-Coenzyme A dehydrogenase family, member 11 // 9 F1|9 // 102	Acad11	0.0332622	-2.06789	Exp down vs Control	0.282215
NM_181040 // Atpaf1 // ATP synthase mitochondrial F1 complex assembly factor 1 // 4 D1|	Atpaf1	0.0480642	-2.06239	Exp down vs Control	0.375359
NM_001007570 // Slc25a42 // solute carrier family 25, member 42 // 8 B3.3|8 // 73095 //	Slc25a42	0.00137867	-2.06046	Exp down vs Control	0.0291416
NM_001081326 // Agl // amylo-1,6-glucosidase, 4-alpha-glucanotransferase // 3 G1|3 // 7	Agl	0.0116982	-2.05506	Exp down vs Control	0.12749
NM_024223 // Crip2 // cysteine rich protein 2 // 12 F1|12 58.7 cM // 68337 /// ENSMUST0	Crip2	0.0240466	-2.05134	Exp down vs Control	0.215334
NM_028430 // Ppil6 // peptidylprolyl isomerase (cyclophilin)-like 6 // 10 B2|10 // 7307	Ppil6	0.0353218	-2.04933	Exp down vs Control	0.288462
NM_153801 // Tecrl // trans-2,3-enoyl-CoA reductase-like // 5 E1|5 // 243078 /// ENSMUS	Tecrl	0.00686652	-2.04864	Exp down vs Control	0.0865873
NM_026728 // Echdc2 // enoyl Coenzyme A hydratase domain containing 2 // 4 C7|4 51.0 cM	Echdc2	0.0398448	-2.04653	Exp down vs Control	0.315993
NM_017379 // Tuba8 // tubulin, alpha 8 // 6 F1|6 // 53857 /// ENSMUST00000032233 // Tub	Tuba8	0.039492	-2.04542	Exp down vs Control	0.313296
NM_008937 // Prox1 // prospero-related homeobox 1 // 1 H6|1 106.3 cM // 19130 /// ENSMU	Prox1	0.0174012	-2.03962	Exp down vs Control	0.16658
NM_007883 // Dsg2 // desmoglein 2 // 18 A2|18 7.05 cM // 13511 /// ENSMUST00000059787 /	Dsg2	0.0407852	-2.03928	Exp down vs Control	0.318727
NM_178656 // Pirt // phosphoinositide-interacting regulator of transient receptor poten	Pirt	0.0112677	-2.03889	Exp down vs Control	0.121397
NM_027150 // 2310046A06Rik // RIKEN cDNA 2310046A06 gene // 9|9 E1 // 69642 /// ENSMUST	2310046A06Rik	0.0324391	-2.03785	Exp down vs Control	0.265739
NM_026452 // Coq9 // coenzyme Q9 homolog (yeast) // 8 C5-D1|8 // 67914 /// ENSMUST00000	Coq9	0.0332468	-2.03384	Exp down vs Control	0.269366
NM_027334 // Mettl7a1 // methyltransferase like 7A1 // 15|15 F3 // 70152 /// ENSMUST000	Mettl7a1	0.0429593	-2.02761	Exp down vs Control	0.326901
NM_008481 // Lama2 // laminin, alpha 2 // 10 A4-B1|10 20.0 cM // 16773 /// ENSMUST00000	Lama2	0.0480953	-2.01974	Exp down vs Control	0.354189
NM_001171512 // Obscn // obscurin, cytoskeletal calmodulin and titin-interacting RhoGEF	Obscn	0.039903	-2.01062	Exp down vs Control	0.300915
NM_001002898 // Sirpb1a // signal-regulatory protein beta 1A // 3 A1|3 // 320832 /// NM	Sirpb1a	0.0392054	2.00378	Exp up vs Control	0.293844
NM_011057 // Pdgfb // platelet derived growth factor, B polypeptide // 15 E|15 46.8 cM	Pdgfb	0.0342983	2.00765	Exp up vs Control	0.265992
NM_009344 // Phlda1 // pleckstrin homology-like domain, family A, member 1 // 10 D1|10	Phlda1	0.032249	2.01621	Exp up vs Control	0.256658
NM_009270 // Sqle // squalene epoxidase // 15 D1|15 // 20775 /// ENSMUST00000022977 //	Sqle	0.00771476	2.01823	Exp up vs Control	0.0901049
NM_009151 // Selplg // selectin, platelet (p-selectin) ligand // 5 F|5 64.0 cM // 20345	Selplg	0.0410523	2.02894	Exp up vs Control	0.315832
NM_145495 // Rin1 // Ras and Rab interactor 1 // 19 A|19 // 225870 /// ENSMUST000000258	Rin1	0.0129913	2.03142	Exp up vs Control	0.13311
NM_176860 // Ubash3b // ubiquitin associated and SH3 domain containing, B // 9 A5.1|9 /	Ubash3b	0.00278198	2.0396	Exp up vs Control	0.0457193
NM_009601 // Chrnb1 // cholinergic receptor, nicotinic, beta polypeptide 1 (muscle) //	Chrnb1	0.0250877	2.04436	Exp up vs Control	0.220235
NM_182927 // Spred3 // sprouty-related, EVH1 domain containing 3 // 7 B1|7 // 101809 //	Spred3	0.0265028	2.04517	Exp up vs Control	0.229846
NM_010104 // Edn1 // endothelin 1 // 13 A4|13 26.0 cM // 13614 /// ENSMUST00000021796 /	Edn1	0.0223591	2.05474	Exp up vs Control	0.204818
NM_010330 // Emb // embigin // 13 D2.3|13 // 13723 /// ENSMUST00000022242 // Emb // emb	Emb	0.00233813	2.05541	Exp up vs Control	0.0414735
NM_025436 // Sc4mol // sterol-C4-methyl oxidase-like // 8 B3.1|8 // 66234 /// ENSMUST00	Sc4mol	0.0191702	2.05579	Exp up vs Control	0.182903
NM_017370 // Hp // haptoglobin // 8 D3|8 55.0 cM // 15439 /// ENSMUST00000074898 // Hp	Hp	0.0366325	2.0607	Exp up vs Control	0.301418
NM_007513 // Slc7a1 // solute carrier family 7 (cationic amino acid transporter, y+ sys	Slc7a1	0.0106571	2.08076	Exp up vs Control	0.123401
NM_015806 // Mapk6 // mitogen-activated protein kinase 6 // 9 D|9 38.0 cM // 50772 ///	Mapk6	0.0125829	2.0842	Exp up vs Control	0.139662
NM_010579 // Eif6 // eukaryotic translation initiation factor 6 // 2 H1|2 // 16418 ///	Eif6	0.0287798	2.09655	Exp up vs Control	0.26204
NM_007498 // Atf3 // activating transcription factor 3 // 1 H6|1 103.2 cM // 11910 ///	Atf3	0.0160411	2.09724	Exp up vs Control	0.169434
NM_178695 // Prrg4 // proline rich Gla (G-carboxyglutamic acid) 4 (transmembrane) // 2	Prrg4	0.0167399	2.10098	Exp up vs Control	0.175653
NM_011803 // Klf6 // Kruppel-like factor 6 // 13 A1|13 // 23849 /// ENSMUST00000000080	Klf6	0.023746	2.10598	Exp up vs Control	0.2292
NM_010213 // Fhl3 // four and a half LIM domains 3 // 4|4 D1 // 14201 /// ENSMUST000000	Fhl3	0.0275705	2.11147	Exp up vs Control	0.258461
NM_029766 // Dtl // denticleless homolog (Drosophila) // 1 H6|1 // 76843 /// ENSMUST000	Dtl	0.0399198	2.11836	Exp up vs Control	0.347688
NM_026647 // Zdhhc21 // zinc finger, DHHC domain containing 21 // 4 C3|4 // 68268 /// E	Zdhhc21	0.020245	2.12163	Exp up vs Control	0.207483
NM_001083587 // Tns3 // tensin 3 // 11 A1|11 // 319939 /// ENSMUST00000020695 // Tns3 /	Tns3	0.0185351	2.12318	Exp up vs Control	0.194728
NM_172308 // Mthfd1l // methylenetetrahydrofolate dehydrogenase (NADP+ dependent) 1-lik	Mthfd1l	0.0153154	2.13111	Exp up vs Control	0.170965
NM_172685 // Slc25a24 // solute carrier family 25 (mitochondrial carrier, phosphate car	Slc25a24	0.0123425	2.13152	Exp up vs Control	0.146284
NM_011670 // Uchl1 // ubiquitin carboxy-terminal hydrolase L1 // 5 C3.1|5 36.0 cM // 22	Uchl1	0.0251161	2.13848	Exp up vs Control	0.249045
NR_028548 // Snord16a // small nucleolar RNA, C/D box 16A // 9|9 // 100217453	Snord16a	0.0485906	2.13904	Exp up vs Control	0.417851
BC076634 // BC049807 // cDNA sequence BC049807 // 17 A3.2|17 // 381066 /// ENSMUST00000	BC049807	0.00981687	2.14868	Exp up vs Control	0.126803
NM_001081300 // Tshz1 // teashirt zinc finger family member 1 // 18 E4|18 56.0 cM // 11	Tshz1	0.0425112	2.15227	Exp up vs Control	0.3812
NM_008343 // Igfbp3 // insulin-like growth factor binding protein 3 // 11 A1|11 1.35 cM	Igfbp3	0.0228219	2.15242	Exp up vs Control	0.235682
NM_001111023 // Runx1 // runt related transcription factor 1 // 16 C4|16 62.2 cM // 123	Runx1	0.0376399	2.15303	Exp up vs Control	0.34639
NM_008359 // Il17ra // interleukin 17 receptor A // 6 F1|6 55.2 cM // 16172 /// ENSMUST	Il17ra	0.0416581	2.15367	Exp up vs Control	0.37571
NM_026993 // Ddah1 // dimethylarginine dimethylaminohydrolase 1 // 3|3 H3 // 69219 ///	Ddah1	0.044073	2.15876	Exp up vs Control	0.395483
NM_175512 // Dhrs9 // dehydrogenase/reductase (SDR family) member 9 // 2 C2|2 // 241452	Dhrs9	0.00139032	2.17757	Exp up vs Control	0.033962
NM_175648 // A530023O14Rik // RIKEN cDNA A530023O14 gene // 7 E3|7 // 244183	A530023O14Rik	0.0497022	2.18399	Exp up vs Control	0.449239
NM_009892 // Chi3l3 // chitinase 3-like 3 // 3 F2.2|3 50.5 cM // 12655 /// ENSMUST00000	Chi3l3	0.0204672	2.18445	Exp up vs Control	0.225718
NM_001159407 // B3gnt5 // UDP-GlcNAc:betaGal beta-1,3-N-acetylglucosaminyltransferase 5	B3gnt5	0.00307861	2.18987	Exp up vs Control	0.0592762
NM_009412 // Tpd52 // tumor protein D52 // 3|3 A1-A2 // 21985 /// ENSMUST00000120143 //	Tpd52	0.0402496	2.19561	Exp up vs Control	0.384163
NR_002840 // Gas5 // growth arrest specific 5 // 1 H2.1|1 // 14455	Gas5	0.0457318	2.23245	Exp up vs Control	0.44376
NR_029736 // Mir18 // microRNA 18 // 14|14 // 387135	Mir18	0.02077	2.23492	Exp up vs Control	0.241736
NM_007695 // Chi3l1 // chitinase 3-like 1 // 1 E4|1 72.3 cM // 12654 /// ENSMUST0000015	Chi3l1	0.0158667	2.24734	Exp up vs Control	0.200925
NM_027399 // Steap1 // six transmembrane epithelial antigen of the prostate 1 // 5 A1|5	Steap1	0.0111537	2.24748	Exp up vs Control	0.155724
NM_019681 // Ncs1 // neuronal calcium sensor 1 // 2 B|2 // 14299 /// ENSMUST00000000199	Ncs1	0.0191291	2.28829	Exp up vs Control	0.240948
NM_027496 // Ankrd33b // ankyrin repeat domain 33B // 15|15 B3.2 // 67434 /// NM_001164	Ankrd33b	0.0102597	2.30803	Exp up vs Control	0.156479
NM_177374 // Trmt61a // tRNA methyltransferase 61 homolog A (S. cerevisiae) // 12 F1|12	Trmt61a	0.024189	2.33372	Exp up vs Control	0.300918
NM_001033149 // Ttc9 // tetratricopeptide repeat domain 9 // 12 D1|12 // 69480 /// ENSM	Ttc9	0.0271201	2.33808	Exp up vs Control	0.329614
NM_177876 // Vps37b // vacuolar protein sorting 37B (yeast) // 5 F|5 // 330192 /// ENSM	Vps37b	0.0452062	2.34375	Exp up vs Control	0.494521
NM_001025261 // Tpd52 // tumor protein D52 // 3|3 A1-A2 // 21985 /// NM_001025262 // Tp	Tpd52	0.0249017	2.35583	Exp up vs Control	0.31447
NM_010139 // Epha2 // Eph receptor A2 // 4 D-E|4 73.2 cM // 13836 /// ENSMUST0000000661	Epha2	0.0202047	2.35659	Exp up vs Control	0.269076
NM_016660 // Hmga1 // high mobility group AT-hook 1 // 17 A3.3|17 13.19 cM // 15361 ///	Hmga1	0.0201862	2.3686	Exp up vs Control	0.27209
NM_025499 // Eid3 // EP300 interacting inhibitor of differentiation 3 // 10 C1|10 // 66	Eid3	0.025661	2.39137	Exp up vs Control	0.333042
NM_025831 // 1300014I06Rik // RIKEN cDNA 1300014I06 gene // 13 A4|13 // 66895 /// ENSMU	1300014I06Rik	0.00710361	2.40107	Exp up vs Control	0.132277
NM_018754 // Sfn // stratifin // 4 D3|4 62.0 cM // 55948 /// ENSMUST00000057311 // Sfn	Sfn	0.0346494	2.43334	Exp up vs Control	0.436478
NM_011404 // Slc7a5 // solute carrier family 7 (cationic amino acid transporter, y+ sys	Slc7a5	0.0368923	2.45648	Exp up vs Control	0.468287
NM_007426 // Angpt2 // angiopoietin 2 // 8 A1.3|8 9.0 cM // 11601 /// ENSMUST0000003384	Angpt2	0.00718673	2.48903	Exp up vs Control	0.144544
NM_020275 // Tnfrsf10b // tumor necrosis factor receptor superfamily, member 10b // 14	Tnfrsf10b	0.0434743	2.52442	Exp up vs Control	0.566415
NM_134156 // Actn1 // actinin, alpha 1 // 12 C3|12 35.0 cM // 109711 /// ENSMUST0000002	Actn1	0.045453	2.53205	Exp up vs Control	0.590914
NM_177073 // Relt // RELT tumor necrosis factor receptor // 7 E3|7 // 320100 /// ENSMUS	Relt	0.0415309	2.54393	Exp up vs Control	0.55517
NM_172702 // Serinc2 // serine incorporator 2 // 4 D2.2|4 // 230779 /// BC031720 // Ser	Serinc2	0.0181291	2.54843	Exp up vs Control	0.295738
NM_026473 // Tubb6 // tubulin, beta 6 // 18|18 E1 // 67951 /// ENSMUST00000001513 // Tu	Tubb6	0.0429884	2.57217	Exp up vs Control	0.584277
NM_008655 // Gadd45b // growth arrest and DNA-damage-inducible 45 beta // 10 C1|10 60.5	Gadd45b	0.0202783	2.59356	Exp up vs Control	0.333488
NM_008634 // Mtap1b // microtubule-associated protein 1B // 13 D1|13 51.0 cM // 17755 /	Mtap1b	0.0139732	2.623	Exp up vs Control	0.259771
NM_012055 // Asns // asparagine synthetase // 6 A1|6 // 27053 /// ENSMUST00000031766 //	Asns	0.0103704	2.62733	Exp up vs Control	0.210324
NM_172812 // Htr2a // 5-hydroxytryptamine (serotonin) receptor 2A // 14 D2|14 41.5 cM /	Htr2a	0.0284667	2.62809	Exp up vs Control	0.442699
NM_010849 // Myc // myelocytomatosis oncogene // 15 D2-D3|15 32.0 cM // 17869 /// NM_00	Myc	0.014775	2.64405	Exp up vs Control	0.27502
NM_001161432 // Eda2r // ectodysplasin A2 receptor // X C3|X // 245527 /// NM_175540 //	Eda2r	0.017446	2.67139	Exp up vs Control	0.317179
NM_015817 // Ppap2c // phosphatidic acid phosphatase type 2C // 10 C1|10 42.0 cM // 507	Ppap2c	0.028954	2.68999	Exp up vs Control	0.470363
NM_001004174 // AA467197 // expressed sequence AA467197 // 2 E5|2 // 433470 /// NR_0305	AA467197	0.0322924	2.71103	Exp up vs Control	0.519723
NM_011990 // Slc7a11 // solute carrier family 7 (cationic amino acid transporter, y+ sy	Slc7a11	0.0403711	2.72287	Exp up vs Control	0.624695
NM_001122733 // Kit // kit oncogene // 5 C3.3|5 42.0 cM // 16590 /// NM_021099 // Kit /	Kit	0.00620162	2.72727	Exp up vs Control	0.157781
NM_013599 // Mmp9 // matrix metallopeptidase 9 // 2 H1-H2|2 96.0 cM // 17395 /// ENSMUS	Mmp9	0.0444512	2.7374	Exp up vs Control	0.681911
NM_008638 // Mthfd2 // methylenetetrahydrofolate dehydrogenase (NAD+ dependent), methen	Mthfd2	0.0162902	2.81353	Exp up vs Control	0.334286
NM_011817 // Gadd45g // growth arrest and DNA-damage-inducible 45 gamma // 13|13 A5-B /	Gadd45g	0.0482774	2.89751	Exp up vs Control	0.813692
NM_008654 // Ppp1r15a // protein phosphatase 1, regulatory (inhibitor) subunit 15A // 7	Ppp1r15a	0.0107815	2.91662	Exp up vs Control	0.26555
NM_053169 // Trim16 // tripartite motif-containing 16 // 11 B2|11 // 94092 /// ENSMUST0	Trim16	0.0428384	3.10174	Exp up vs Control	0.836439
NM_018754 // Sfn // stratifin // 4 D3|4 62.0 cM // 55948 /// ENSMUST00000057311 // Sfn	Sfn	0.0394142	3.14658	Exp up vs Control	0.802678
NM_024290 // Tnfrsf23 // tumor necrosis factor receptor superfamily, member 23 // 7 F5|	Tnfrsf23	0.0115847	3.26603	Exp up vs Control	0.341814
NM_013912 // Apln // apelin // X|X A3.2 // 30878 /// ENSMUST00000039026 // Apln // apel	Apln	0.0152681	3.36778	Exp up vs Control	0.439301
NM_010516 // Cyr61 // cysteine rich protein 61 // 3 H2|3 72.9 cM // 16007 /// ENSMUST00	Cyr61	0.0336177	3.38045	Exp up vs Control	0.799773
NM_008827 // Pgf // placental growth factor // 12 D|12 39.0 cM // 18654 /// ENSMUST0000	Pgf	0.0303102	3.53196	Exp up vs Control	0.792245
NM_001164311 // Loxl4 // lysyl oxidase-like 4 // 19 D1|19 // 67573 /// NM_053083 // Lox	Loxl4	0.00590246	3.71021	Exp up vs Control	0.26028
NM_001164311 // Loxl4 // lysyl oxidase-like 4 // 19 D1|19 // 67573 /// NM_053083 // Lox	Loxl4	0.0194685	4.59603	Exp up vs Control	0.828659
NM_023043 // Prnd // prion protein dublet // 2 F2|2 75.0 cM // 26434 /// NM_001126338 /	Prnd	0.0159526	4.75449	Exp up vs Control	0.747812
NM_011819 // Gdf15 // growth differentiation factor 15 // 8 C1|8 // 23886 /// ENSMUST00	Gdf15	0.00932568	4.8554	Exp up vs Control	0.52176
NM_010235 // Fosl1 // fos-like antigen 1 // 19 A|19 0.5 cM // 14283 /// NR_028440 // Cc	Fosl1	0.0168812	5.48284	Exp up vs Control	0.928492
NM_152804 // Plk2 // polo-like kinase 2 (Drosophila) // 13|13 D2.1 // 20620 /// ENSMUST	Plk2	0.0104977	5.50407	Exp up vs Control	0.66137
NM_028798 // Crct1 // cysteine-rich C-terminal 1 // 3 F1|3 // 74175 /// ENSMUST00000029	Crct1	0.01037	7.60055	Exp up vs Control	0.927218
